# Supplementary material for: The Relationship between Searches for COVID-19 Vaccines and Dynamics of Vaccinated People in Poland: An Infodemiological Study
Source: Int J Environ Res Public Health. 2022 Oct 14;19(20):13275. doi: 10.3390/ijerph192013275 (PMC9603580; doi:10.3390/ijerph192013275)
Supplement: Supplementary file 1 [file ijerph-19-13275-s001.zip]

Archive with 1 entries (1 files):
- ijerph-1932210-supplementary.pdf
